# Supplementary material for: Host Longevity and Parasite Species Richness in Mammals
Source: PLoS One. 2012 Aug 6;7(8):e42190. doi: 10.1371/journal.pone.0042190 (PMC3413396; doi:10.1371/journal.pone.0042190)
Supplement: Supporting Information S2 — Dataset. (XLSX) [file pone.0042190.s002.xlsx]

## Sheet: Appendix S3 - Dataset
Appendix S3: Dataset
Species_W&R05 = species binomial using Wilson and Reeder 2005 taxonomy; Species_W&R93 = species binomial using Wilson and Reeder 1993 taxonomy; Clade: C = Carnivora; P = Primates; U = terrestrial ungulates;
GRsize_km2 = geographic range size; PSR = parasite species richness; WBC = white blood cell count
Species_W&R05	Species_W&R93	Clade	Order	Family	AdultBodyMass_g	MaxLongevity_m	CitationCountMarch2011	PSR	WBC
Acinonyx jubatus	Acinonyx jubatus	C	CARNIVORA	FELIDAE	50577.9	228	1289	22	10.35
Addax nasomaculatus	Addax nasomaculatus	U	CETARTIODACTYLA	BOVIDAE	96077.4	308.04	134	1	6.689
Aepyceros melampus	Aepyceros melampus	U	CETARTIODACTYLA	BOVIDAE	52591.7	213	990	77	3.5
Ailuropoda melanoleuca	Ailuropoda melanoleuca	C	CARNIVORA	URSIDAE	118000	360	1525	4	NA
Ailurus fulgens	Ailurus fulgens	C	CARNIVORA	AILURIDAE	5170.08	168	441	2	7.281
Alcelaphus buselaphus	Alcelaphus buselaphus	U	CETARTIODACTYLA	BOVIDAE	160938	240	385	30	5.087
Alces alces	Alces alces	U	CETARTIODACTYLA	CERVIDAE	461901	324	4457	46	6.409
Allenopithecus nigroviridis	Allenopithecus nigroviridis	P	PRIMATES	CERCOPITHECIDAE	4749.96	276	41	2	8.238
Alouatta caraya	Alouatta caraya	P	PRIMATES	ATELIDAE	5576.96	243.6	394	23	14.4
Alouatta palliata	Alouatta palliata	P	PRIMATES	ATELIDAE	6576.99	300	790	26	NA
Alouatta pigra	Alouatta pigra	P	PRIMATES	ATELIDAE	7172.06	240	246	8	NA
Alouatta seniculus	Alouatta seniculus	P	PRIMATES	ATELIDAE	6398.31	300	495	40	NA
Antilocapra americana	Antilocapra americana	U	CETARTIODACTYLA	ANTILOCAPRIDAE	47450	144	877	19	6.319
Antilope cervicapra	Antilope cervicapra	U	CETARTIODACTYLA	BOVIDAE	36301.1	243	372	10	4.076
Aotus azarae	Aotus azarai	P	PRIMATES	AOTIDAE	929.57	360	184	13	15.63
Aotus trivirgatus	Aotus trivirgatus	P	PRIMATES	AOTIDAE	912.4	303.6	1763	16	10.58
Arctictis binturong	Arctictis binturong	C	CARNIVORA	VIVERRIDAE	13000	272.4	107	1	12.55
Arctocebus calabarensis	Arctocebus calabarensis	P	PRIMATES	LORISIDAE	258.01	156	52	2	NA
Ateles belzebuth	Ateles belzebuth	P	PRIMATES	ATELIDAE	6692.42	336	184	2	16.12
Ateles fusciceps	Ateles fusciceps	P	PRIMATES	ATELIDAE	9067.94	288	88	13	13.61
Ateles geoffroyi	Ateles geoffroyi	P	PRIMATES	ATELIDAE	7582.4	327.6	707	14	12.98
Ateles paniscus	Ateles paniscus	P	PRIMATES	ATELIDAE	8697.25	453.6	230	18	13.06
Atilax paludinosus	Atilax paludinosus	C	CARNIVORA	HERPESTIDAE	3600.16	209	80	1	NA
Axis axis	Axis axis	U	CETARTIODACTYLA	CERVIDAE	69500	249.6	572	22	4.281
Axis porcinus	Axis porcinus	U	CETARTIODACTYLA	CERVIDAE	37448.3	240	115	2	4.214
Bassariscus astutus	Bassariscus astutus	C	CARNIVORA	PROCYONIDAE	1010.37	198	129	1	5.727
Bison bison	Bison bison	U	CETARTIODACTYLA	BOVIDAE	624577	396	1730	37	7.186
Bison bonasus	Bison bonasus	U	CETARTIODACTYLA	BOVIDAE	675877	324	931	49	6.471
Blastocerus dichotomus	Blastocerus dichotomus	U	CETARTIODACTYLA	CERVIDAE	112519	164.4	110	7	NA
Bos frontalis	Bos frontalis	U	CETARTIODACTYLA	BOVIDAE	800143	314.4	365	4	8.741
Bos grunniens	Bos grunniens	U	CETARTIODACTYLA	BOVIDAE	500000	267	649	2	8.446
Boselaphus tragocamelus	Boselaphus tragocamelus	U	CETARTIODACTYLA	BOVIDAE	182253	260.4	282	1	4.847
Brachyteles arachnoides	Brachyteles arachnoides	P	PRIMATES	ATELIDAE	10537.3	360	302	8	NA
Bunopithecus hoolock	Hylobates hoolock	P	PRIMATES	HYLOBATIDAE	6699	492	189	1	NA
Cacajao calvus	Cacajao calvus	P	PRIMATES	PITHECIIDAE	3421.04	324	62	2	NA
Callicebus cupreus	Callicebus cupreus	P	PRIMATES	PITHECIIDAE	1117.02	316.8	73	2	NA
Callicebus moloch	Callicebus moloch	P	PRIMATES	PITHECIIDAE	958.13	303.6	229	3	9.082
Callimico goeldii	Callimico goeldii	P	PRIMATES	CALLITRICHIDAE	558	214.8	301	5	5.963
Callithrix argentata	Callithrix argentata	P	PRIMATES	CALLITRICHIDAE	382.92	201.6	94	6	8.465
Callithrix jacchus	Callithrix jacchus	P	PRIMATES	CALLITRICHIDAE	290.21	201.6	4147	21	7.214
Callithrix pygmaea	Callithrix pygmaea	P	PRIMATES	CALLITRICHIDAE	123.94	181.2	40	4	7.692
Camelus dromedarius	Camelus dromedarius	U	CETARTIODACTYLA	CAMELIDAE	492714	480	3384	1	15.05
Canis adustus	Canis adustus	C	CARNIVORA	CANIDAE	10392.5	137	103	7	NA
Canis aureus	Canis aureus	C	CARNIVORA	CANIDAE	9658.7	192	539	29	NA
Canis latrans	Canis latrans	C	CARNIVORA	CANIDAE	11989.1	262	2452	63	9.286
Canis lupus	Canis lupus	C	CARNIVORA	CANIDAE	31756.5	354	5152	66	9.71
Canis mesomelas	Canis mesomelas	C	CARNIVORA	CANIDAE	8247.3	168	304	12	8.671
Canis simensis	Canis simensis	C	CARNIVORA	CANIDAE	14361.9	144	93	4	NA
Capra hircus	Capra hircus	U	CETARTIODACTYLA	BOVIDAE	47386.5	249.6	3631	1	10.69
Capra ibex	Capra ibex	U	CETARTIODACTYLA	BOVIDAE	69546.8	267.6	878	34	7.025
Capra nubiana	Capra nubiana	U	CETARTIODACTYLA	BOVIDAE	47763.7	204	38	5	6.39
Capra pyrenaica	Capra pyrenaica	U	CETARTIODACTYLA	BOVIDAE	60898.8	192	330	14	NA
Capra sibirica	Capra sibirica	U	CETARTIODACTYLA	BOVIDAE	130000	267	102	1	7.554
Capreolus capreolus	Capreolus capreolus	U	CETARTIODACTYLA	CERVIDAE	22502	204	5227	80	NA
Capricornis sumatraensis	Naemorhedus sumatraensis	U	CETARTIODACTYLA	BOVIDAE	110942	252	89	1	NA
Caracal caracal	Caracal caracal	C	CARNIVORA	FELIDAE	11964.4	243.6	123	2	8.214
Catopuma temminckii	Catopuma temminckii	C	CARNIVORA	FELIDAE	7726.46	276	17	4	8.766
Cebus albifrons	Cebus albifrons	P	PRIMATES	CEBIDAE	2509.68	528	447	9	6.607
Cebus apella	Cebus apella	P	PRIMATES	CEBIDAE	2758.38	541.2	2729	15	8.739
Cebus capucinus	Cebus capucinus	P	PRIMATES	CEBIDAE	3005.99	657.6	688	20	7.379
Cebus olivaceus	Cebus olivaceus	P	PRIMATES	CEBIDAE	2787.64	492	115	1	NA
Cephalophus natalensis	Cephalophus natalensis	U	CETARTIODACTYLA	BOVIDAE	12724.5	180	62	32	NA
Ceratotherium simum	Ceratotherium simum	U	PERISSODACTYLA	RHINOCEROTIDAE	2.28594e+06	600	775	26	9.15
Cercocebus galeritus	Cercocebus galeritus	P	PRIMATES	CERCOPITHECIDAE	7077.66	252	154	28	NA
Cercocebus torquatus	Cercocebus torquatus	P	PRIMATES	CERCOPITHECIDAE	7293.07	360	305	9	7.318
Cercopithecus ascanius	Cercopithecus ascanius	P	PRIMATES	CERCOPITHECIDAE	3540.24	339.6	254	23	6.161
Cercopithecus campbelli	Cercopithecus campbelli	P	PRIMATES	CERCOPITHECIDAE	3627.73	396	114	6	7.873
Cercopithecus cephus	Cercopithecus cephus	P	PRIMATES	CERCOPITHECIDAE	3444.88	276	124	7	NA
Cercopithecus diana	Cercopithecus diana	P	PRIMATES	CERCOPITHECIDAE	4358.91	447.6	192	4	6.96
Cercopithecus lhoesti	Cercopithecus lhoesti	P	PRIMATES	CERCOPITHECIDAE	5307.47	192	75	4	NA
Cercopithecus mitis	Cercopithecus mitis	P	PRIMATES	CERCOPITHECIDAE	5041.29	325.2	432	31	6.989
Cercopithecus mona	Cercopithecus mona	P	PRIMATES	CERCOPITHECIDAE	3980.17	360	169	11	7.886
Cercopithecus neglectus	Cercopithecus neglectus	P	PRIMATES	CERCOPITHECIDAE	5324.52	315.6	158	2	7.141
Cercopithecus nictitans	Cercopithecus nictitans	P	PRIMATES	CERCOPITHECIDAE	5256.91	276	183	9	NA
Cercopithecus petaurista	Cercopithecus petaurista	P	PRIMATES	CERCOPITHECIDAE	3233.67	228	60	2	8.262
Cercopithecus pogonias	Cercopithecus pogonias	P	PRIMATES	CERCOPITHECIDAE	3578.27	289.2	86	2	9.209
Cercopithecus preussi	Cercopithecus preussi	P	PRIMATES	CERCOPITHECIDAE	5132.57	312	30	1	NA
Cerdocyon thous	Cerdocyon thous	C	CARNIVORA	CANIDAE	5741.66	152.4	285	9	NA
Cervus elaphus	Cervus elaphus	U	CETARTIODACTYLA	CERVIDAE	240867	321.6	10496	130	4.642
Cervus nippon	Cervus nippon	U	CETARTIODACTYLA	CERVIDAE	53000	305.04	2003	43	4.214
Cheirogaleus major	Cheirogaleus major	P	PRIMATES	CHEIROGALEIDAE	446.02	180	73	3	NA
Cheirogaleus medius	Cheirogaleus medius	P	PRIMATES	CHEIROGALEIDAE	196.76	231.6	196	6	7.343
Chiropotes albinasus	Chiropotes albinasus	P	PRIMATES	PITHECIIDAE	2793.21	204	14	1	NA
Chiropotes satanas	Chiropotes satanas	P	PRIMATES	PITHECIIDAE	2967.27	216	124	5	NA
Chlorocebus aethiops	Chlorocebus aethiops	P	PRIMATES	CERCOPITHECIDAE	3695.99	379.2	284	46	7.431
Chrotogale owstoni	Chrotogale owstoni	C	CARNIVORA	VIVERRIDAE	3267.71	152.4	29	1	NA
Chrysocyon brachyurus	Chrysocyon brachyurus	C	CARNIVORA	CANIDAE	23325	201.6	343	6	10.36
Civettictis civetta	Civettictis civetta	C	CARNIVORA	VIVERRIDAE	12075.6	336	90	2	NA
Colobus angolensis	Colobus angolensis	P	PRIMATES	CERCOPITHECIDAE	8990.31	423.6	92	6	7.048
Colobus guereza	Colobus guereza	P	PRIMATES	CERCOPITHECIDAE	9925.88	294	407	19	6.936
Colobus polykomos	Colobus polykomos	P	PRIMATES	CERCOPITHECIDAE	8797.29	366	194	12	NA
Conepatus chinga	Conepatus chinga	C	CARNIVORA	MEPHITIDAE	3400	120	52	1	NA
Conepatus leuconotus	Conepatus leuconotus	C	CARNIVORA	MEPHITIDAE	3293.91	122.4	19	1	NA
Connochaetes gnou	Connochaetes gnou	U	CETARTIODACTYLA	BOVIDAE	156548	240	131	22	NA
Connochaetes taurinus	Connochaetes taurinus	U	CETARTIODACTYLA	BOVIDAE	198620	258	652	57	6.929
Crocuta crocuta	Crocuta crocuta	C	CARNIVORA	HYAENIDAE	63370	493.2	1038	8	11.9
Cynictis penicillata	Cynictis penicillata	C	CARNIVORA	HERPESTIDAE	694.41	182.4	116	23	NA
Dama dama	Dama dama	U	CETARTIODACTYLA	CERVIDAE	57224.6	300	2137	44	3.706
Damaliscus lunatus	Damaliscus lunatus	U	CETARTIODACTYLA	BOVIDAE	136000	216	181	45	4.932
Damaliscus pygargus	Damaliscus pygargus	U	CETARTIODACTYLA	BOVIDAE	77784.6	260.04	94	30	4.224
Daubentonia madagascariensis	Daubentonia madagascariensis	P	PRIMATES	DAUBENTONIIDAE	2731.37	291.6	209	5	13.43
Diceros bicornis	Diceros bicornis	U	PERISSODACTYLA	RHINOCEROTIDAE	995941	564	1167	38	8.155
Eira barbara	Eira barbara	C	CARNIVORA	MUSTELIDAE	4134.99	267.6	109	1	6.665
Equus burchellii	Equus burchellii	U	PERISSODACTYLA	EQUIDAE	279161	480	239	37	8.76
Equus grevyi	Equus grevyi	U	PERISSODACTYLA	EQUIDAE	408000	372	227	1	8.721
Equus zebra	Equus zebra	U	PERISSODACTYLA	EQUIDAE	282462	288	337	46	9.698
Erythrocebus patas	Erythrocebus patas	P	PRIMATES	CERCOPITHECIDAE	7966.3	286.8	1095	15	7.106
Eudorcas thomsonii	Gazella thomsonii	U	CETARTIODACTYLA	BOVIDAE	22907.4	182.04	134	3	3.552
Eulemur coronatus	Eulemur coronatus	P	PRIMATES	LEMURIDAE	1699.85	220.8	66	1	6.518
Eulemur fulvus	Eulemur fulvus	P	PRIMATES	LEMURIDAE	2376.99	444	482	21	8.311
Eulemur macaco	Eulemur macaco	P	PRIMATES	LEMURIDAE	2470.43	360	191	14	9.128
Eulemur mongoz	Eulemur mongoz	P	PRIMATES	LEMURIDAE	1771.13	360	90	4	7.204
Eulemur rubriventer	Eulemur rubriventer	P	PRIMATES	LEMURIDAE	2015.4	240	109	2	9.552
Euoticus elegantulus	Euoticus elegantulus	P	PRIMATES	GALAGIDAE	295.48	180	39	1	NA
Felis manul	Otocolobus manul	C	CARNIVORA	FELIDAE	3050	190.8	142	3	8.406
Felis silvestris	Felis silvestris	C	CARNIVORA	FELIDAE	4573.08	336	1059	38	8.037
Galago demidoff	Galagoides demidoff	P	PRIMATES	GALAGIDAE	66.04	168	28	4	NA
Galago moholi	Galago moholi	P	PRIMATES	GALAGIDAE	191.96	198	92	4	6.605
Galago senegalensis	Galago senegalensis	P	PRIMATES	GALAGIDAE	215.2	204	649	4	6.006
Galerella sanguinea	Galerella sanguinea	C	CARNIVORA	HERPESTIDAE	543.83	151.2	48	4	NA
Galictis cuja	Galictis cuja	C	CARNIVORA	MUSTELIDAE	1000	87	51	3	NA
Galictis vittata	Galictis vittata	C	CARNIVORA	MUSTELIDAE	2964.28	150	30	1	NA
Gazella gazella	Gazella gazella	U	CETARTIODACTYLA	BOVIDAE	21306.8	219	306	1	NA
Gazella spekei	Gazella spekei	U	CETARTIODACTYLA	BOVIDAE	20000	152.04	49	3	3.907
Genetta genetta	Genetta genetta	C	CARNIVORA	VIVERRIDAE	1756.17	408	339	35	NA
Genetta tigrina	Genetta tigrina	C	CARNIVORA	VIVERRIDAE	2066.57	180	83	1	NA
Giraffa camelopardalis	Giraffa camelopardalis	U	CETARTIODACTYLA	GIRAFFIDAE	964655	435.6	1053	19	12.57
Gorilla gorilla	Gorilla gorilla	P	PRIMATES	HOMINIDAE	112589	648	4373	76	8.231
Gulo gulo	Gulo gulo	C	CARNIVORA	MUSTELIDAE	12792.5	216	544	7	5.249
Hapalemur griseus	Hapalemur griseus	P	PRIMATES	LEMURIDAE	916	205.2	264	3	7.416
Helogale parvula	Helogale parvula	C	CARNIVORA	HERPESTIDAE	281.83	216	76	4	13.22
Herpestes ichneumon	Herpestes ichneumon	C	CARNIVORA	HERPESTIDAE	2980.02	240	195	11	NA
Herpestes javanicus	Herpestes javanicus	C	CARNIVORA	HERPESTIDAE	750	199.2	143	1	NA
Hippopotamus amphibius	Hippopotamus amphibius	U	CETARTIODACTYLA	HIPPOPOTAMIDAE	1.53631e+06	654	775	4	NA
Hippotragus equinus	Hippotragus equinus	U	CETARTIODACTYLA	BOVIDAE	264174	240	257	6	6.11
Hippotragus niger	Hippotragus niger	U	CETARTIODACTYLA	BOVIDAE	236406	267	289	15	5.43
Hyaena hyaena	Hyaena hyaena	C	CARNIVORA	HYAENIDAE	35070.5	288	254	1	10.6
Hylobates lar	Hylobates lar	P	PRIMATES	HYLOBATIDAE	5578.61	480	978	5	8.475
Hylobates moloch	Hylobates moloch	P	PRIMATES	HYLOBATIDAE	5860.81	540	121	1	NA
Ichneumia albicauda	Ichneumia albicauda	C	CARNIVORA	HERPESTIDAE	3628.4	177.6	60	1	NA
Ictonyx striatus	Ictonyx striatus	C	CARNIVORA	MUSTELIDAE	811.02	160	55	1	NA
Kobus ellipsiprymnus	Kobus ellipsiprymnus	U	CETARTIODACTYLA	BOVIDAE	204393	239.04	315	25	6.163
Kobus kob	Kobus kob	U	CETARTIODACTYLA	BOVIDAE	80035.2	263.04	122	1	6.421
Kobus leche	Kobus leche	U	CETARTIODACTYLA	BOVIDAE	88645	222.96	177	7	3.898
Lagothrix lagotricha	Lagothrix lagotricha	P	PRIMATES	ATELIDAE	6263.69	360	217	6	12.7
Lama glama	Lama glama	U	CETARTIODACTYLA	CAMELIDAE	78322.7	346.8	1019	1	13.36
Lemur catta	Lemur catta	P	PRIMATES	LEMURIDAE	2626.48	360	1110	9	8.642
Leontopithecus chrysomelas	Leontopithecus chrysomelas	P	PRIMATES	CALLITRICHIDAE	572.8	255.6	178	3	8.396
Leontopithecus chrysopygus	Leontopithecus chrysopygus	P	PRIMATES	CALLITRICHIDAE	656.12	214.8	103	1	7.121
Leontopithecus rosalia	Leontopithecus rosalia	P	PRIMATES	CALLITRICHIDAE	592.52	297.6	468	8	8.157
Leopardus colocolo	Oncifelis colocolo	C	CARNIVORA	FELIDAE	2950	235.2	41	1	8.392
Leopardus geoffroyi	Oncifelis geoffroyi	C	CARNIVORA	FELIDAE	4000	276	96	1	9.804
Leopardus pardalis	Leopardus pardalis	C	CARNIVORA	FELIDAE	11880	338.4	322	6	10.16
Leopardus tigrinus	Leopardus tigrinus	C	CARNIVORA	FELIDAE	2205	262.8	108	1	NA
Leopardus wiedii	Leopardus wiedii	C	CARNIVORA	FELIDAE	3270.81	240	100	1	9.665
Lepilemur mustelinus	Lepilemur mustelinus	P	PRIMATES	LEPILEMURIDAE	669.03	144	61	5	NA
Lepilemur ruficaudatus	Lepilemur ruficaudatus	P	PRIMATES	LEPILEMURIDAE	763.36	91.2	53	6	NA
Leptailurus serval	Leptailurus serval	C	CARNIVORA	FELIDAE	12000	276	90	4	9.101
Lontra canadensis	Lontra canadensis	C	CARNIVORA	MUSTELIDAE	8087.42	300	191	89	7.33
Lontra longicaudis	Lontra longicaudis	C	CARNIVORA	MUSTELIDAE	6554.97	178.8	93	1	NA
Lophocebus albigena	Lophocebus albigena	P	PRIMATES	CERCOPITHECIDAE	7418.71	392.4	132	15	7.974
Lophocebus aterrimus	Lophocebus aterrimus	P	PRIMATES	CERCOPITHECIDAE	6510.37	321.6	17	3	NA
Lutra lutra	Lutra lutra	C	CARNIVORA	MUSTELIDAE	8868.69	264	2609	46	NA
Lycalopex culpaeus	Pseudalopex culpaeus	C	CARNIVORA	CANIDAE	8616.24	157.2	92	6	NA
Lycalopex griseus	Pseudalopex griseus	C	CARNIVORA	CANIDAE	3990	130.8	61	1	NA
Lycalopex gymnocercus	Pseudalopex gymnocercus	C	CARNIVORA	CANIDAE	4542.67	164.4	72	1	NA
Lycalopex vetulus	Pseudalopex vetulus	C	CARNIVORA	CANIDAE	4233.47	151.2	47	2	NA
Lycaon pictus	Lycaon pictus	C	CARNIVORA	CANIDAE	22000	132	707	12	11.09
Lynx canadensis	Lynx canadensis	C	CARNIVORA	FELIDAE	9682.82	321	389	12	10.34
Lynx lynx	Lynx lynx	C	CARNIVORA	FELIDAE	19300	321.6	1393	26	9.074
Lynx pardinus	Lynx pardinus	C	CARNIVORA	FELIDAE	11050	156	209	31	NA
Lynx rufus	Lynx rufus	C	CARNIVORA	FELIDAE	6374.47	388	771	59	7.303
Macaca arctoides	Macaca arctoides	P	PRIMATES	CERCOPITHECIDAE	9358.04	360	1351	2	NA
Macaca assamensis	Macaca assamensis	P	PRIMATES	CERCOPITHECIDAE	8546.89	376.8	237	2	NA
Macaca fascicularis	Macaca fascicularis	P	PRIMATES	CERCOPITHECIDAE	4569.32	456	20607	32	10.3
Macaca fuscata	Macaca fuscata	P	PRIMATES	CERCOPITHECIDAE	10114.8	396	3741	19	11.77
Macaca mulatta	Macaca mulatta	P	PRIMATES	CERCOPITHECIDAE	6455.19	432	43085	33	9.969
Macaca nemestrina	Macaca nemestrina	P	PRIMATES	CERCOPITHECIDAE	7820.78	411.6	4768	10	9.579
Macaca nigra	Macaca nigra	P	PRIMATES	CERCOPITHECIDAE	7359.39	216	227	2	10.19
Macaca radiata	Macaca radiata	P	PRIMATES	CERCOPITHECIDAE	4999.99	360	1561	12	NA
Macaca sinica	Macaca sinica	P	PRIMATES	CERCOPITHECIDAE	4655.99	420	142	22	NA
Macaca sylvanus	Macaca sylvanus	P	PRIMATES	CERCOPITHECIDAE	11471.5	264	540	4	NA
Madoqua guentheri	Madoqua guentheri	U	CETARTIODACTYLA	BOVIDAE	4623.7	168	30	1	2.66
Madoqua saltiana	Madoqua saltiana	U	CETARTIODACTYLA	BOVIDAE	3424.47	168	13	3	NA
Mandrillus leucophaeus	Mandrillus leucophaeus	P	PRIMATES	CERCOPITHECIDAE	14253.3	400.8	183	8	7.281
Mandrillus sphinx	Mandrillus sphinx	P	PRIMATES	CERCOPITHECIDAE	16685.1	555.96	435	20	10.04
Martes americana	Martes americana	C	CARNIVORA	MUSTELIDAE	873.69	228	609	21	NA
Martes foina	Martes foina	C	CARNIVORA	MUSTELIDAE	1675	217.2	711	22	NA
Martes martes	Martes martes	C	CARNIVORA	MUSTELIDAE	1299.99	204	956	5	NA
Martes melampus	Martes melampus	C	CARNIVORA	MUSTELIDAE	1000	147.6	121	14	NA
Martes pennanti	Martes pennanti	C	CARNIVORA	MUSTELIDAE	3750	121.76	408	3	5.036
Martes zibellina	Martes zibellina	C	CARNIVORA	MUSTELIDAE	1173.91	220.8	401	4	NA
Mazama gouazoubira	Mazama gouazoupira	U	CETARTIODACTYLA	CERVIDAE	16633.2	144	165	4	NA
Meles meles	Meles meles	C	CARNIVORA	MUSTELIDAE	11884	194.4	2593	45	NA
Mellivora capensis	Mellivora capensis	C	CARNIVORA	MUSTELIDAE	8999.99	375.6	136	4	NA
Mephitis mephitis	Mephitis mephitis	C	CARNIVORA	MEPHITIDAE	2399.99	155	789	29	6.939
Microcebus murinus	Microcebus murinus	P	PRIMATES	CHEIROGALEIDAE	69	186	812	13	NA
Miopithecus talapoin	Miopithecus talapoin	P	PRIMATES	CERCOPITHECIDAE	1248.86	370.8	143	6	9.902
Mungos mungo	Mungos mungo	C	CARNIVORA	HERPESTIDAE	1260	208.8	152	3	NA
Muntiacus muntjak	Muntiacus muntjak	U	CETARTIODACTYLA	CERVIDAE	17611.6	211.2	522	2	4.043
Muntiacus reevesi	Muntiacus reevesi	U	CETARTIODACTYLA	CERVIDAE	13499.9	278.4	375	1	5.38
Mustela erminea	Mustela erminea	C	CARNIVORA	MUSTELIDAE	284.5	85.23	1408	60	NA
Mustela frenata	Mustela frenata	C	CARNIVORA	MUSTELIDAE	190.03	85.23	245	2	NA
Mustela lutreola	Mustela lutreola	C	CARNIVORA	MUSTELIDAE	566.44	120	572	4	NA
Mustela nigripes	Mustela nigripes	C	CARNIVORA	MUSTELIDAE	907.1	144	405	18	3.976
Mustela nivalis	Mustela nivalis	C	CARNIVORA	MUSTELIDAE	78.45	120	1026	36	NA
Mustela putorius	Mustela putorius	C	CARNIVORA	MUSTELIDAE	975.55	168	1894	52	6.141
Mustela sibirica	Mustela sibirica	C	CARNIVORA	MUSTELIDAE	530.85	106	241	5	NA
Naemorhedus caudatus	Naemorhedus caudatus	U	CETARTIODACTYLA	BOVIDAE	27000	108.96	27	22	4.788
Nasua narica	Nasua narica	C	CARNIVORA	PROCYONIDAE	4578.43	212	182	7	9.182
Nasua nasua	Nasua nasua	C	CARNIVORA	PROCYONIDAE	3775.5	212.4	254	6	10.77
Neofelis nebulosa	Neofelis nebulosa	C	CARNIVORA	FELIDAE	14945	237.6	254	3	12.9
Neotragus moschatus	Neotragus moschatus	U	CETARTIODACTYLA	BOVIDAE	5639.01	168	50	10	4.713
Neovison vison	Mustela vison	C	CARNIVORA	MUSTELIDAE	925	136.8	3652	57	NA
Nomascus concolor	Nomascus concolor	P	PRIMATES	HYLOBATIDAE	6410.47	529.2	68	1	NA
Nyctereutes procyonoides	Nyctereutes procyonoides	C	CARNIVORA	CANIDAE	4214.99	168	950	59	NA
Nycticebus coucang	Nycticebus coucang	P	PRIMATES	LORISIDAE	924.55	318	535	7	10.04
Odocoileus hemionus	Odocoileus hemionus	U	CETARTIODACTYLA	CERVIDAE	84560.6	264	2918	74	5.603
Odocoileus virginianus	Odocoileus virginianus	U	CETARTIODACTYLA	CERVIDAE	75901.2	276	6579	105	3.539
Oreamnos americanus	Oreamnos americanus	U	CETARTIODACTYLA	BOVIDAE	72105.4	230.04	375	5	8.152
Oreotragus oreotragus	Oreotragus oreotragus	U	CETARTIODACTYLA	BOVIDAE	13486.5	213.96	112	1	5.935
Oryx gazella	Oryx gazella	U	CETARTIODACTYLA	BOVIDAE	188404	240	268	45	6.687
Otocyon megalotis	Otocyon megalotis	C	CARNIVORA	CANIDAE	4098.12	165.6	133	6	6.785
Otolemur crassicaudatus	Otolemur crassicaudatus	P	PRIMATES	GALAGIDAE	1206.61	225.6	129	6	9.566
Ourebia ourebi	Ourebia ourebi	U	CETARTIODACTYLA	BOVIDAE	17186.1	189.96	123	12	NA
Ovibos moschatus	Ovibos moschatus	U	CETARTIODACTYLA	BOVIDAE	312500	288	954	31	6.494
Ovis ammon	Ovis ammon	U	CETARTIODACTYLA	BOVIDAE	113999	180.96	686	9	NA
Ovis aries	Ovis aries	U	CETARTIODACTYLA	BOVIDAE	39097.9	230.04	5475	31	6.622
Ovis canadensis	Ovis canadensis	U	CETARTIODACTYLA	BOVIDAE	74644.9	288	1458	60	8.02
Ovis dalli	Ovis dalli	U	CETARTIODACTYLA	BOVIDAE	70194.1	192	315	4	7.189
Ozotoceros bezoarticus	Ozotoceros bezoarticus	U	CETARTIODACTYLA	CERVIDAE	34620.4	262.8	129	4	NA
Paguma larvata	Paguma larvata	C	CARNIVORA	VIVERRIDAE	4300	328.8	233	3	NA
Pan paniscus	Pan paniscus	P	PRIMATES	HOMINIDAE	35119.9	576	1794	11	12.45
Pan troglodytes	Pan troglodytes	P	PRIMATES	HOMINIDAE	45000	720	13187	69	10.8
Panthera leo	Panthera leo	C	CARNIVORA	FELIDAE	158624	360	2074	55	13.14
Panthera onca	Panthera onca	C	CARNIVORA	FELIDAE	83943.1	276	723	2	11.77
Panthera pardus	Panthera pardus	C	CARNIVORA	FELIDAE	52400	276	1469	24	12.95
Panthera tigris	Panthera tigris	C	CARNIVORA	FELIDAE	161915	315.6	2099	18	11.6
Papio anubis	Papio anubis	P	PRIMATES	CERCOPITHECIDAE	17728.6	302.4	2407	62	NA
Papio cynocephalus	Papio hamadryas	P	PRIMATES	CERCOPITHECIDAE	15822.1	540	4088	59	NA
Papio hamadryas	Papio hamadryas	P	PRIMATES	CERCOPITHECIDAE	14007.1	450	1911	21	11.55
Papio ursinus	Papio hamadryas	P	PRIMATES	CERCOPITHECIDAE	17729.4	540	2860	61	NA
Pecari tajacu	Pecari tajacu	U	CETARTIODACTYLA	TAYASSUIDAE	21133.7	296.4	277	2	7.884
Pelea capreolus	Pelea capreolus	U	CETARTIODACTYLA	BOVIDAE	22731.3	147.96	60	26	NA
Perodicticus potto	Perodicticus potto	P	PRIMATES	LORISIDAE	1081.81	312	231	7	8.663
Phacochoerus aethiopicus	Phacochoerus aethiopicus	U	CETARTIODACTYLA	SUIDAE	75607.5	225.6	552	60	8.252
Philantomba monticola	Cephalophus monticola	U	CETARTIODACTYLA	BOVIDAE	4896.05	144	182	9	5.119
Pithecia irrorata	Pithecia irrorata	P	PRIMATES	PITHECIIDAE	2308.17	192	24	6	NA
Pithecia monachus	Pithecia monachus	P	PRIMATES	PITHECIIDAE	2109.55	295.2	40	1	NA
Pithecia pithecia	Pithecia pithecia	P	PRIMATES	PITHECIIDAE	1667.19	248.4	203	13	11.2
Pongo pygmaeus	Pongo pygmaeus	P	PRIMATES	HOMINIDAE	53408.3	720	3268	28	10.32
Potamochoerus larvatus	Potamochoerus larvatus	U	CETARTIODACTYLA	SUIDAE	69063.8	193.2	40	2	NA
Potamochoerus porcus	Potamochoerus porcus	U	CETARTIODACTYLA	SUIDAE	70000.3	240	167	11	7.329
Potos flavus	Potos flavus	C	CARNIVORA	PROCYONIDAE	2441.81	348	162	1	8.312
Presbytis melalophos	Presbytis melalophos	P	PRIMATES	CERCOPITHECIDAE	6439.12	192	93	6	NA
Prionailurus bengalensis	Prionailurus bengalensis	C	CARNIVORA	FELIDAE	2780.97	180	136	10	7.974
Procapra gutturosa	Procapra gutturosa	U	CETARTIODACTYLA	BOVIDAE	28274.3	84	131	4	NA
Procyon lotor	Procyon lotor	C	CARNIVORA	PROCYONIDAE	6373.72	252	2800	97	9.251
Prolemur simus	Hapalemur simus	P	PRIMATES	LEMURIDAE	2030.41	144	97	1	NA
Propithecus diadema	Propithecus diadema	P	PRIMATES	INDRIIDAE	6568.99	324	216	7	8.267
Propithecus tattersalli	Propithecus tattersalli	P	PRIMATES	INDRIIDAE	3531.39	240	38	1	6.893
Propithecus verreauxi	Propithecus verreauxi	P	PRIMATES	INDRIIDAE	3588.26	247.2	453	16	7.634
Proteles cristata	Proteles cristatus	C	CARNIVORA	HYAENIDAE	8139.39	300	139	4	9.045
Pteronura brasiliensis	Pteronura brasiliensis	C	CARNIVORA	MUSTELIDAE	26000	154	160	1	NA
Puma concolor	Puma concolor	C	CARNIVORA	FELIDAE	53954.1	240	1044	58	6.848
Puma yagouaroundi	Herpailurus yaguarondi	C	CARNIVORA	FELIDAE	6875	127.83	66	4	7.974
Rangifer tarandus	Rangifer tarandus	U	CETARTIODACTYLA	CERVIDAE	109088	242.4	5029	37	5.457
Raphicerus campestris	Raphicerus campestris	U	CETARTIODACTYLA	BOVIDAE	11661.5	168	125	17	NA
Raphicerus melanotis	Raphicerus melanotis	U	CETARTIODACTYLA	BOVIDAE	10503.1	168	35	13	NA
Redunca arundinum	Redunca arundinum	U	CETARTIODACTYLA	BOVIDAE	58059.2	201	102	39	NA
Redunca fulvorufula	Redunca fulvorufula	U	CETARTIODACTYLA	BOVIDAE	29352.7	147.96	104	10	NA
Redunca redunca	Redunca redunca	U	CETARTIODACTYLA	BOVIDAE	43288.9	216	102	4	NA
Rhinoceros unicornis	Rhinoceros unicornis	U	PERISSODACTYLA	RHINOCEROTIDAE	1.84366e+06	588	565	1	7.21
Rucervus duvaucelii	Cervus duvaucelii	U	CETARTIODACTYLA	CERVIDAE	171224	24.5	15	3	5.192
Rupicapra pyrenaica	Rupicapra pyrenaica	U	CETARTIODACTYLA	BOVIDAE	30000	147.6	257	14	NA
Rupicapra rupicapra	Rupicapra rupicapra	U	CETARTIODACTYLA	BOVIDAE	33266.3	264	972	56	7.094
Rusa unicolor	Cervus unicolor	U	CETARTIODACTYLA	CERVIDAE	177523	317.04	547	25	5.539
Saguinus fuscicollis	Saguinus fuscicollis	P	PRIMATES	CALLITRICHIDAE	393.99	294	744	24	8.829
Saguinus geoffroyi	Saguinus geoffroyi	P	PRIMATES	CALLITRICHIDAE	492.5	246	100	14	13.19
Saguinus labiatus	Saguinus labiatus	P	PRIMATES	CALLITRICHIDAE	508.46	246	219	5	14.46
Saguinus leucopus	Saguinus leucopus	P	PRIMATES	CALLITRICHIDAE	456.68	182.4	34	2	NA
Saguinus midas	Saguinus midas	P	PRIMATES	CALLITRICHIDAE	540.56	184.8	144	17	15.51
Saguinus mystax	Saguinus mystax	P	PRIMATES	CALLITRICHIDAE	555.87	240	360	12	14.96
Saguinus nigricollis	Saguinus nigricollis	P	PRIMATES	CALLITRICHIDAE	450	182.4	109	12	NA
Saguinus oedipus	Saguinus oedipus	P	PRIMATES	CALLITRICHIDAE	462.04	277.2	1476	6	10.96
Saimiri boliviensis	Saimiri boliviensis	P	PRIMATES	CEBIDAE	799.45	363.6	292	5	7.841
Saimiri sciureus	Saimiri sciureus	P	PRIMATES	CEBIDAE	749.47	324	4021	40	8.623
Semnopithecus entellus	Semnopithecus entellus	P	PRIMATES	CERCOPITHECIDAE	12679.3	300	269	12	8.742
Speothos venaticus	Speothos venaticus	C	CARNIVORA	CANIDAE	6324.54	169.2	137	3	12.2
Spilogale putorius	Spilogale putorius	C	CARNIVORA	MEPHITIDAE	566.49	126	185	6	6.808
Suricata suricatta	Suricata suricatta	C	CARNIVORA	HERPESTIDAE	729.99	150	301	1	6.174
Sus barbatus	Sus barbatus	U	CETARTIODACTYLA	SUIDAE	135806	194.4	104	2	NA
Sus scrofa	Sus scrofa	U	CETARTIODACTYLA	SUIDAE	84471.5	252	100000	101	10.79
Sylvicapra grimmia	Sylvicapra grimmia	U	CETARTIODACTYLA	BOVIDAE	15639.1	171.96	231	46	NA
Symphalangus syndactylus	Hylobates syndactylus	P	PRIMATES	HYLOBATIDAE	10839	456	472	2	11.83
Syncerus caffer	Syncerus caffer	U	CETARTIODACTYLA	BOVIDAE	592666	354	1350	29	6.31
Tapirus indicus	Tapirus indicus	U	PERISSODACTYLA	TAPIRIDAE	311209	360	170	1	8.557
Tapirus terrestris	Tapirus terrestris	U	PERISSODACTYLA	TAPIRIDAE	169497	420	309	2	9.669
Tarsius bancanus	Tarsius bancanus	P	PRIMATES	TARSIIDAE	114.39	144	161	2	NA
Taurotragus oryx	Taurotragus oryx	U	CETARTIODACTYLA	BOVIDAE	562593	300	718	31	5.349
Taxidea taxus	Taxidea taxus	C	CARNIVORA	MUSTELIDAE	7842.15	312	389	12	NA
Tayassu pecari	Tayassu pecari	U	CETARTIODACTYLA	TAYASSUIDAE	31798.7	252	288	5	NA
Theropithecus gelada	Theropithecus gelada	P	PRIMATES	CERCOPITHECIDAE	15964.1	336	359	1	9.173
Trachypithecus cristatus	Trachypithecus cristatus	P	PRIMATES	CERCOPITHECIDAE	7176.81	373.2	91	23	8.015
Trachypithecus francoisi	Trachypithecus francoisi	P	PRIMATES	CERCOPITHECIDAE	8139.93	315.6	88	1	7.355
Trachypithecus obscurus	Trachypithecus obscurus	P	PRIMATES	CERCOPITHECIDAE	7247.88	300	45	4	8.406
Trachypithecus phayrei	Trachypithecus phayrei	P	PRIMATES	CERCOPITHECIDAE	7681.72	339.6	92	2	NA
Trachypithecus vetulus	Trachypithecus vetulus	P	PRIMATES	CERCOPITHECIDAE	7205.08	276	26	1	NA
Tragelaphus angasii	Tragelaphus angasii	U	CETARTIODACTYLA	BOVIDAE	87616.8	192	64	41	5.527
Tragelaphus eurycerus	Tragelaphus eurycerus	U	CETARTIODACTYLA	BOVIDAE	270998	233	72	5	5.789
Tragelaphus imberbis	Tragelaphus imberbis	U	CETARTIODACTYLA	BOVIDAE	94320.4	227	47	5	4.842
Tragelaphus scriptus	Tragelaphus scriptus	U	CETARTIODACTYLA	BOVIDAE	43250.4	156	402	37	5.937
Tragelaphus spekii	Tragelaphus spekii	U	CETARTIODACTYLA	BOVIDAE	75554.2	258	52	1	7.573
Tragelaphus strepsiceros	Tragelaphus strepsiceros	U	CETARTIODACTYLA	BOVIDAE	206056	276	484	65	5.068
Tremarctos ornatus	Tremarctos ornatus	C	CARNIVORA	URSIDAE	123177	437	249	1	6.867
Uncia uncia	Uncia uncia	C	CARNIVORA	FELIDAE	32500	216	210	3	11.71
Urocyon cinereoargenteus	Urocyon cinereoargenteus	C	CARNIVORA	CANIDAE	3833.71	180	450	40	8.213
Urocyon littoralis	Urocyon littoralis	C	CARNIVORA	CANIDAE	1923	96	121	13	7.802
Ursus americanus	Ursus americanus	C	CARNIVORA	URSIDAE	110500	384	1899	67	9.061
Ursus arctos	Ursus arctos	C	CARNIVORA	URSIDAE	196288	600	3757	59	8.003
Ursus maritimus	Ursus maritimus	C	CARNIVORA	URSIDAE	371704	458.4	1376	10	9.515
Ursus thibetanus	Ursus thibetanus	C	CARNIVORA	URSIDAE	99714.2	422	428	6	8.131
Varecia variegata	Varecia variegata	P	PRIMATES	LEMURIDAE	3849.99	384	413	4	8.008
Vulpes cana	Vulpes cana	C	CARNIVORA	CANIDAE	988.5	120	45	1	NA
Vulpes chama	Vulpes chama	C	CARNIVORA	CANIDAE	2919.8	120	45	1	NA
Vulpes corsac	Vulpes corsac	C	CARNIVORA	CANIDAE	2615.33	156	114	9	NA
Vulpes lagopus	Alopex lagopus	C	CARNIVORA	CANIDAE	3584.37	180	86	49	6.425
Vulpes velox	Vulpes velox	C	CARNIVORA	CANIDAE	2088	240	226	25	4.76
Vulpes vulpes	Vulpes vulpes	C	CARNIVORA	CANIDAE	4820.36	180	6908	155	5.782
Vulpes zerda	Vulpes zerda	C	CARNIVORA	CANIDAE	1317.13	195.6	28	2	5.86
